# Supplementary material for: Multimorbidity Trajectories Across Three National Ageing Cohorts: Early Branching States and Persistent Cardiometabolic-Musculoskeletal Profiles
Source: J Clin Med. 2026 Jun 11;15(12):4542. doi: 10.3390/jcm15124542 (PMC13302570; doi:10.3390/jcm15124542)
Supplement: Supplementary file 1 [file jcm-15-04542-s001.zip]

Archive with 1 entries (1 files):
- jcm-4329345-supplementary.pdf
